# Supplementary material for: Diethyl N,N′-(p-phenylene)dioxamate
Source: Acta Crystallogr Sect E Struct Rep Online. 2008 Aug 30;64(Pt 9):o1852. doi: 10.1107/S1600536808027190 (PMC2960538; doi:10.1107/S1600536808027190)
Supplement: Supplementary file 2 [file e-64-o1852-Isup2.hkl]

#
# h,k,l, Fc-squared, Fo-squared, sigma(Fo-squared) and status flag
#
data_I
_shelx_title ' qq in P2(1)/c'
_shelx_refln_list_code          4
_shelx_F_calc_maximum      142.56
_exptl_crystal_F_000       324.00
_reflns_d_resolution_high  0.8409
 
loop_
 _symmetry_equiv_pos_as_xyz
 'x, y, z'
 '-x, y+1/2, -z+1/2'
 '-x, -y, -z'
 'x, -y-1/2, z-1/2'
 
_cell_length_a    11.3284
_cell_length_b     7.7690
_cell_length_c     8.3717
_cell_angle_alpha  90.000
_cell_angle_beta   95.566
_cell_angle_gamma  90.000
 
_shelx_F_squared_multiplier     1.000
 
loop_
 _refln_index_h
 _refln_index_k
 _refln_index_l
 _refln_F_squared_calc
 _refln_F_squared_meas
 _refln_F_squared_sigma
 _refln_observed_status
   1   0   0     1091.85     1055.90     10.20 o
   2   0   0     1652.16     1579.35     21.74 o
   3   0   0      139.50      124.54      1.25 o
   4   0   0      183.03      162.93      1.64 o
   5   0   0      135.15      150.16      1.78 o
   6   0   0      471.30      483.27      4.90 o
   7   0   0      238.98      199.85      3.35 o
   8   0   0      358.67      343.36      4.30 o
   9   0   0       90.91       77.49      1.77 o
  10   0   0       36.25       34.53      1.33 o
  11   0   0       53.82       55.68      1.64 o
  12   0   0       23.46       25.69      1.77 o
  13   0   0       11.18       11.65      1.39 o
   1   1   0      631.53      649.82      4.20 o
   2   1   0     4169.64     3989.73     40.26 o
   3   1   0      659.75      638.36      4.49 o
   4   1   0      194.89      175.63      1.23 o
   5   1   0      562.90      583.27      3.57 o
   6   1   0        7.86        7.43      0.22 o
   7   1   0      107.24       98.88      0.91 o
   8   1   0        4.11        4.26      0.21 o
   9   1   0       20.82       22.58      0.50 o
  10   1   0       25.44       23.06      0.61 o
  11   1   0       21.07       21.60      1.02 o
  12   1   0        9.80       10.51      0.88 o
  13   1   0        1.93        2.02      0.77 o
   0   2   0       39.36       33.23      0.95 o
   1   2   0      109.22      122.32      1.47 o
   2   2   0      623.40      644.08      4.57 o
   3   2   0       34.91       33.17      0.45 o
   4   2   0       33.97       27.77      0.42 o
   5   2   0      228.35      226.45      1.78 o
   6   2   0      198.74      216.20      1.77 o
   7   2   0       33.75       36.10      0.58 o
   8   2   0       55.22       59.59      0.79 o
   9   2   0       29.63       29.40      0.68 o
  10   2   0       14.11       12.94      0.48 o
  11   2   0       18.80       18.08      0.90 o
  12   2   0        0.23        0.56      0.41 o
  13   2   0        1.96        1.75      0.86 o
   1   3   0      329.07      285.63      2.20 o
   2   3   0        0.86        0.00      0.09 o
   3   3   0      161.71      179.04      1.43 o
   4   3   0       14.88       13.96      0.33 o
   5   3   0       12.04       14.15      0.33 o
   6   3   0      100.78      112.06      1.10 o
   7   3   0       84.94       80.76      0.99 o
   8   3   0        0.01        0.00      0.15 o
   9   3   0       13.63       10.29      0.52 o
  10   3   0       20.11       22.82      0.76 o
  11   3   0        1.36        1.79      0.43 o
  12   3   0        7.40        7.24      0.87 o
   0   4   0     1170.59     1423.01     14.90 o
   1   4   0        3.46        6.76      0.23 o
   2   4   0       72.97       67.28      0.77 o
   3   4   0      317.58      331.11      2.60 o
   4   4   0       43.66       45.79      0.63 o
   5   4   0       50.69       44.47      0.69 o
   6   4   0        6.56        7.93      0.35 o
   7   4   0       12.67       12.83      0.44 o
   8   4   0      144.14      151.15      2.08 o
   9   4   0        1.46        1.60      0.28 o
  10   4   0       48.45       51.98      1.14 o
  11   4   0        0.47        0.00      0.41 o
  12   4   0        0.02        0.06      0.47 o
   1   5   0       65.21       69.04      0.83 o
   2   5   0        8.58        5.27      0.25 o
   3   5   0       35.78       33.55      0.68 o
   4   5   0      128.45      129.47      1.60 o
   5   5   0        0.00        0.04      0.16 o
   6   5   0       24.66       27.53      0.75 o
   7   5   0        0.34        0.00      0.36 o
   8   5   0      175.18      186.97      2.50 o
   9   5   0       38.07       33.70      0.92 o
  10   5   0        0.29        0.66      0.48 o
  11   5   0        0.00        0.00      0.42 o
   0   6   0       65.40       62.69      1.30 o
   1   6   0       12.41       13.82      0.49 o
   2   6   0       60.72       63.84      1.14 o
   3   6   0       23.40       25.64      0.65 o
   4   6   0       29.55       26.76      0.74 o
   5   6   0       82.24       85.64      1.46 o
   6   6   0        7.79        8.58      0.48 o
   7   6   0        8.75       10.88      0.55 o
   8   6   0       14.19       10.93      0.68 o
   9   6   0       13.15       12.39      1.12 o
  10   6   0        0.10        0.00      0.49 o
   1   7   0        7.32        6.63      0.32 o
   2   7   0       16.60       13.40      0.48 o
   3   7   0       67.21       60.36      1.20 o
   4   7   0        0.87        1.10      0.27 o
   5   7   0       12.47       10.94      0.65 o
   6   7   0       24.14       25.97      1.91 o
   7   7   0        0.05        0.22      0.52 o
   8   7   0        7.20        6.77      0.96 o
   0   8   0        5.05        3.41      0.42 o
   1   8   0       11.46       14.45      0.53 o
   2   8   0       14.64       13.42      1.57 o
   3   8   0        0.52        0.00      0.58 o
   4   8   0        0.00        0.00      0.71 o
   5   8   0        6.28        5.19      1.19 o
   6   8   0        0.28        1.15      1.61 o
   1   9   0        8.47       10.63      1.58 o
   2   9   0        0.04        0.00      0.82 o
   3   9   0        0.20        0.91      0.89 o
 -13   1   1       16.26       15.92      1.10 o
 -12   1   1        0.89        0.50      0.21 o
 -11   1   1       18.59       17.93      0.60 o
 -10   1   1        7.22        7.13      0.67 o
  -9   1   1       27.61       24.22      0.55 o
  -8   1   1       40.29       35.37      0.60 o
  -7   1   1      109.97      118.25      1.02 o
  -6   1   1       27.82       30.34      0.41 o
  -5   1   1      698.01      674.68      4.32 o
  -4   1   1       74.30       73.25      0.63 o
  -3   1   1     9739.87     9364.33     48.50 o
  -2   1   1     2660.73     2820.07     26.00 o
  -1   1   1      896.79      957.29     10.17 o
   0   1   1      637.76      603.64      5.71 o
   1   1   1     2817.57     2580.74     27.60 o
   2   1   1      100.51       96.64      0.82 o
   3   1   1       12.01        8.36      0.18 o
   4   1   1      222.38      208.69      1.47 o
   5   1   1      976.39     1011.90      6.31 o
   6   1   1      601.42      606.19      3.75 o
   7   1   1       37.26       32.65      0.46 o
   8   1   1       73.97       69.59      0.96 o
   9   1   1        2.20        3.31      0.27 o
  10   1   1        3.18        3.66      0.44 o
  11   1   1       21.28       18.81      0.63 o
  12   1   1       16.82       16.23      1.39 o
  13   1   1        4.17        4.48      0.71 o
 -13   2   1       22.83       24.86      1.34 o
 -12   2   1       27.05       26.11      0.74 o
 -11   2   1        0.37        0.34      0.29 o
 -10   2   1       20.56       22.09      0.55 o
  -9   2   1        0.40        0.16      0.14 o
  -8   2   1       26.36       24.71      0.48 o
  -7   2   1       16.89       15.81      0.37 o
  -6   2   1      146.03      156.81      1.23 o
  -5   2   1      222.10      245.95      1.80 o
  -4   2   1      929.43      903.21      5.31 o
  -3   2   1      101.95       85.53      0.69 o
  -2   2   1      668.59      761.12      4.71 o
  -1   2   1      127.81      102.15      0.96 o
   0   2   1      244.41      222.75      1.83 o
   1   2   1        0.35        0.06      0.08 o
   2   2   1      586.47      572.60      4.36 o
   3   2   1      101.21       87.44      1.01 o
   4   2   1      523.35      589.56      4.60 o
   5   2   1       13.22       15.21      0.42 o
   6   2   1      155.22      148.27      1.32 o
   7   2   1        0.01        0.11      0.11 o
   8   2   1        0.43        0.31      0.16 o
   9   2   1       24.88       24.85      0.65 o
  10   2   1        4.34        4.57      0.35 o
  11   2   1       32.85       37.21      0.98 o
  12   2   1       21.13       21.67      1.24 o
 -12   3   1        2.17        3.21      0.53 o
 -11   3   1       11.91       13.09      0.48 o
 -10   3   1        1.80        2.17      0.25 o
  -9   3   1       24.79       26.71      0.55 o
  -8   3   1       33.38       34.77      0.68 o
  -7   3   1        3.33        1.56      0.18 o
  -6   3   1       63.70       77.19      0.91 o
  -5   3   1       32.28       33.01      0.56 o
  -4   3   1      159.41      165.16      1.38 o
  -3   3   1      569.42      591.10      4.05 o
  -2   3   1      233.34      246.33      1.73 o
  -1   3   1       17.58       21.03      0.32 o
   0   3   1     1073.69     1120.99      8.44 o
   1   3   1      323.01      329.17      3.34 o
   2   3   1      135.26      124.75      1.39 o
   3   3   1       27.72       31.93      0.54 o
   4   3   1       80.06       77.28      0.90 o
   5   3   1        2.90        0.97      0.14 o
   6   3   1      266.86      275.55      2.19 o
   7   3   1       54.82       61.53      0.89 o
   8   3   1       18.29       21.50      0.79 o
   9   3   1       23.64       23.29      0.74 o
  10   3   1        1.07        1.12      0.30 o
  11   3   1        7.98        7.89      0.85 o
  12   3   1        6.81        6.08      0.83 o
 -12   4   1        1.43        1.37      0.59 o
 -11   4   1       24.98       26.14      1.37 o
 -10   4   1        3.19        3.84      0.32 o
  -9   4   1        3.48        3.43      0.37 o
  -8   4   1       22.76       19.62      0.56 o
  -7   4   1        0.00        0.38      0.18 o
  -6   4   1        1.62        1.42      0.17 o
  -5   4   1       43.21       36.92      0.59 o
  -4   4   1       28.52       29.46      0.43 o
  -3   4   1       68.69       79.94      0.81 o
  -2   4   1      685.52      679.67      4.86 o
  -1   4   1        7.04        8.80      0.25 o
   0   4   1      276.96      296.34      2.31 o
   1   4   1      416.47      418.34      3.78 o
   2   4   1       83.52      101.87      1.26 o
   3   4   1       21.33       32.23      0.64 o
   4   4   1      262.85      240.73      2.63 o
   5   4   1       85.33       90.41      1.39 o
   6   4   1       31.74       31.42      0.71 o
   7   4   1       42.00       41.72      0.95 o
   8   4   1        3.69        3.59      0.37 o
   9   4   1       85.57       85.21      1.53 o
  10   4   1       11.45       10.60      2.49 o
  11   4   1        1.11        0.97      0.50 o
 -11   5   1        3.21        2.48      0.65 o
 -10   5   1        3.31        3.06      0.64 o
  -9   5   1        0.97        1.89      0.27 o
  -8   5   1       76.49       76.89      1.22 o
  -7   5   1      107.88      108.32      1.61 o
  -6   5   1        1.98        3.95      0.30 o
  -5   5   1       60.78       58.13      0.86 o
  -4   5   1        2.98        2.77      0.23 o
  -3   5   1      176.06      200.74      1.78 o
  -2   5   1        0.58        0.35      0.14 o
  -1   5   1      194.32      187.22      1.75 o
   0   5   1        1.50        0.79      0.13 o
   1   5   1      183.76      206.06      2.20 o
   2   5   1        0.50        0.76      0.17 o
   3   5   1       65.71       73.05      1.12 o
   4   5   1       10.14        9.94      0.42 o
   5   5   1      315.21      312.60      3.56 o
   6   5   1      238.67      234.18      2.91 o
   7   5   1       16.14       13.25      0.60 o
   8   5   1        0.84        0.87      0.28 o
   9   5   1        1.46        1.63      0.55 o
  10   5   1        1.09        1.72      0.58 o
  11   5   1        0.73        0.40      0.50 o
 -10   6   1        3.45        3.99      0.99 o
  -9   6   1        0.94        0.63      0.51 o
  -8   6   1        0.86        1.49      0.47 o
  -7   6   1        0.64        0.61      0.21 o
  -6   6   1       73.55       72.27      1.27 o
  -5   6   1       68.66       67.46      1.19 o
  -4   6   1        1.92        2.66      0.26 o
  -3   6   1        5.78        4.59      0.34 o
  -2   6   1        1.96        1.30      0.17 o
  -1   6   1       58.38       47.36      0.88 o
   0   6   1        0.83        0.00      0.12 o
   1   6   1       53.49       57.58      0.90 o
   2   6   1        2.64        0.78      0.22 o
   3   6   1      184.25      192.10      2.25 o
   4   6   1      164.78      169.51      2.10 o
   5   6   1      126.76      132.89      2.56 o
   6   6   1       42.75       47.31      1.10 o
   7   6   1        4.29        4.35      0.57 o
   8   6   1        0.90        1.59      0.58 o
   9   6   1       13.05       11.63      1.11 o
  -8   7   1        0.26        0.78      0.53 o
  -7   7   1        0.70        0.34      0.86 o
  -6   7   1       12.60       15.13      0.61 o
  -5   7   1       12.52       13.18      0.53 o
  -4   7   1       10.95        8.37      0.59 o
  -3   7   1        0.24        0.00      0.16 o
  -2   7   1       53.28       56.46      1.14 o
  -1   7   1       29.79       24.32      0.60 o
   0   7   1        0.16        0.18      0.19 o
   1   7   1       15.88       15.86      0.51 o
   2   7   1       22.82       26.41      0.65 o
   3   7   1        0.88        1.01      0.22 o
   4   7   1        0.00        0.27      0.24 o
   5   7   1        2.64        3.10      0.42 o
   6   7   1        5.02        5.74      1.26 o
   7   7   1       11.79       12.26      1.55 o
   8   7   1        1.86        2.28      0.68 o
  -6   8   1        1.21        0.52      0.91 o
  -5   8   1        2.62        2.49      1.00 o
  -4   8   1        0.54        0.00      0.59 o
  -3   8   1        1.63        1.46      0.33 o
  -2   8   1       45.16       47.63      1.15 o
  -1   8   1        0.11        0.00      0.28 o
   0   8   1       58.41       57.83      1.29 o
   1   8   1        6.35        4.26      0.52 o
   2   8   1        1.32        0.41      0.60 o
   3   8   1        3.14        1.67      0.80 o
   4   8   1        4.63        7.38      1.16 o
   5   8   1        1.47        0.57      0.59 o
   6   8   1        4.67        3.85      0.81 o
  -2   9   1        0.18        1.13      0.95 o
  -1   9   1        0.04        2.16      0.95 o
   0   9   1        1.80        3.40      1.15 o
   1   9   1        0.14        1.29      0.70 o
   2   9   1       19.60       20.13      1.97 o
 -13   0   2        6.61        4.96      1.08 o
 -12   0   2       12.01       10.69      1.28 o
 -11   0   2        3.41        3.33      0.80 o
 -10   0   2       21.21       18.76      1.08 o
  -9   0   2        0.29        0.41      0.16 o
  -8   0   2       36.37       32.91      0.74 o
  -7   0   2       88.59      100.82      1.32 o
  -6   0   2      552.62      599.32      6.13 o
  -5   0   2      389.54      409.42      4.31 o
  -4   0   2      179.90      218.81      2.73 o
  -3   0   2      724.40      740.01      7.23 o
  -2   0   2    20324.71    18486.72    192.98 o
  -1   0   2     1421.17     1469.52     23.47 o
   1   0   2     1747.52     1840.43     19.95 o
   2   0   2     3766.86     3855.40     51.40 o
   3   0   2      210.30      196.40      2.40 o
   4   0   2      164.36      149.13      2.01 o
   5   0   2      409.04      425.39      4.15 o
   6   0   2        9.88       16.29      0.37 o
   7   0   2      121.37      125.10      1.98 o
   8   0   2       14.23       16.26      0.67 o
   9   0   2       87.84       84.02      1.67 o
  10   0   2       96.39      101.97      1.96 o
  11   0   2       32.18       33.40      1.11 o
  12   0   2       12.40       10.17      0.93 o
 -13   1   2        0.66        0.32      0.48 o
 -12   1   2        2.34        1.59      0.55 o
 -11   1   2        3.27        3.46      0.62 o
 -10   1   2        0.55        0.21      0.46 o
  -9   1   2        4.81        6.68      0.30 o
  -8   1   2        7.63        8.44      0.36 o
  -7   1   2        3.41        8.17      0.24 o
  -6   1   2       26.11       36.57      0.50 o
  -5   1   2      141.20      111.74      1.02 o
  -4   1   2      551.82      479.31      3.40 o
  -3   1   2      457.64      515.73      3.33 o
  -2   1   2      698.58      768.11      5.13 o
  -1   1   2       79.20      103.75      1.55 o
   0   1   2     1456.40     1464.47     13.66 o
   1   1   2        0.23        0.00      0.13 o
   2   1   2      314.28      283.81      2.57 o
   3   1   2     1051.12     1100.27      7.69 o
   4   1   2       37.94       41.89      0.46 o
   5   1   2      468.26      474.50      3.32 o
   6   1   2       69.91       76.34      0.80 o
   7   1   2        2.67        2.38      0.24 o
   8   1   2       28.64       33.54      1.13 o
   9   1   2      163.14      165.97      1.92 o
  10   1   2       19.40       17.43      0.55 o
  11   1   2        0.38        0.01      0.22 o
  12   1   2        3.22        3.73      0.70 o
 -13   2   2        6.24        6.94      0.86 o
 -12   2   2        3.26        2.49      0.58 o
 -11   2   2        3.64        3.25      0.62 o
 -10   2   2       22.26       24.87      0.83 o
  -9   2   2       65.98       60.66      0.90 o
  -8   2   2      170.35      184.90      1.62 o
  -7   2   2        4.10        2.69      0.16 o
  -6   2   2      174.11      179.22      2.17 o
  -5   2   2       62.63       49.49      0.54 o
  -4   2   2      243.27      234.17      1.86 o
  -3   2   2      594.77      584.66      4.34 o
  -2   2   2      164.67      177.22      1.64 o
  -1   2   2      212.38      224.25      2.20 o
   0   2   2       78.63       94.75      0.98 o
   1   2   2        8.65        4.97      0.19 o
   2   2   2        3.90        4.67      0.22 o
   3   2   2     3240.42     3364.84     22.79 o
   4   2   2      576.91      651.05      4.71 o
   5   2   2       10.22        8.82      0.24 o
   6   2   2        2.94        2.06      0.19 o
   7   2   2        0.39        0.97      0.39 o
   8   2   2       10.86       10.30      0.40 o
   9   2   2        0.40        0.07      0.21 o
  10   2   2        5.00        5.65      0.41 o
  11   2   2        0.32        0.14      0.59 o
  12   2   2        0.90        1.11      0.54 o
 -12   3   2        5.05        6.42      0.70 o
 -11   3   2        7.26        6.88      0.64 o
 -10   3   2        1.27        1.71      0.45 o
  -9   3   2        0.10        0.00      0.16 o
  -8   3   2       80.57       85.01      1.10 o
  -7   3   2      274.09      249.62      2.13 o
  -6   3   2        0.48        0.52      0.14 o
  -5   3   2      772.76      757.73      5.14 o
  -4   3   2       50.85       65.52      0.76 o
  -3   3   2      130.32      159.72      1.29 o
  -2   3   2       15.53       16.89      0.26 o
  -1   3   2      663.15      681.49      4.60 o
   0   3   2      172.13      171.27      1.53 o
   1   3   2     1320.81     1338.05      9.25 o
   2   3   2      190.96      220.62      3.65 o
   3   3   2       60.13       57.58      0.63 o
   4   3   2       36.68       47.33      0.77 o
   5   3   2        0.92        2.36      0.21 o
   6   3   2       25.96       28.41      0.66 o
   7   3   2       26.81       29.23      0.71 o
   8   3   2        5.18        4.15      0.43 o
   9   3   2        8.36        7.32      0.45 o
  10   3   2        1.42        2.23      0.37 o
  11   3   2        2.11        2.96      0.66 o
  12   3   2       10.06        9.52      1.00 o
 -12   4   2        7.91        7.95      0.81 o
 -11   4   2        0.02        0.43      0.35 o
 -10   4   2       40.27       48.97      1.25 o
  -9   4   2       11.76       10.51      0.74 o
  -8   4   2        7.13        8.68      0.41 o
  -7   4   2        0.93        1.83      0.22 o
  -6   4   2       84.72       95.05      1.10 o
  -5   4   2       33.94       30.52      0.54 o
  -4   4   2       19.81       21.78      0.47 o
  -3   4   2        1.28        2.39      0.23 o
  -2   4   2      469.65      511.70      3.54 o
  -1   4   2       32.19       40.88      0.52 o
   0   4   2        5.81        4.79      0.20 o
   1   4   2      105.12      123.14      1.25 o
   2   4   2       12.01       13.62      0.39 o
   3   4   2       39.17       30.93      0.57 o
   4   4   2        0.06        0.00      0.14 o
   5   4   2       43.11       48.94      0.98 o
   6   4   2      106.44       97.95      1.42 o
   7   4   2        0.08        0.00      0.19 o
   8   4   2       61.68       67.68      1.35 o
   9   4   2        4.15        2.81      0.38 o
  10   4   2        5.62        6.20      0.84 o
  11   4   2        0.08        0.52      0.54 o
 -11   5   2       15.92       16.19      1.01 o
 -10   5   2       11.75       12.72      0.88 o
  -9   5   2        1.99        1.48      0.46 o
  -8   5   2        8.38        8.92      0.41 o
  -7   5   2        2.23        2.45      0.25 o
  -6   5   2        2.80        2.58      0.27 o
  -5   5   2       21.34       27.95      0.63 o
  -4   5   2       75.98       67.56      0.94 o
  -3   5   2        0.66        0.92      0.17 o
  -2   5   2      150.17      146.41      1.51 o
  -1   5   2        0.45        0.23      0.14 o
   0   5   2       11.36       17.05      0.46 o
   1   5   2       49.01       42.56      0.77 o
   2   5   2       28.23       24.75      0.58 o
   3   5   2       45.79       40.26      0.70 o
   4   5   2      137.47      123.39      1.45 o
   5   5   2       29.65       38.11      1.05 o
   6   5   2      396.45      407.04      4.52 o
   7   5   2       84.12       83.55      1.54 o
   8   5   2        1.53        0.58      0.30 o
   9   5   2        3.33        4.09      0.73 o
  10   5   2        3.85        5.29      0.85 o
 -10   6   2        2.48        1.43      0.51 o
  -9   6   2       10.62       11.56      0.87 o
  -8   6   2       25.46       26.59      1.33 o
  -7   6   2       24.52       21.26      0.79 o
  -6   6   2        7.85        8.34      0.44 o
  -5   6   2        0.26        0.00      0.16 o
  -4   6   2        5.05        4.15      0.29 o
  -3   6   2        0.74        0.79      0.21 o
  -2   6   2        4.13        4.44      0.33 o
  -1   6   2        7.27        7.76      0.37 o
   0   6   2       12.67       14.43      0.49 o
   1   6   2       24.40       26.72      0.65 o
   2   6   2       30.30       23.47      0.81 o
   3   6   2      228.69      243.55      2.61 o
   4   6   2       21.62       24.69      0.62 o
   5   6   2        0.56        0.00      0.20 o
   6   6   2       11.97       13.67      0.71 o
   7   6   2        7.10        6.48      0.52 o
   8   6   2        1.39        0.78      0.58 o
   9   6   2        0.80        0.58      0.63 o
  -8   7   2        8.01        9.53      1.01 o
  -7   7   2        6.02        4.70      0.79 o
  -6   7   2        0.08        0.00      0.29 o
  -5   7   2       28.52       25.64      0.85 o
  -4   7   2       56.78       50.95      1.21 o
  -3   7   2        2.70        2.19      0.33 o
  -2   7   2       27.24       26.06      0.76 o
  -1   7   2        1.85        0.20      0.21 o
   0   7   2       24.46       22.89      0.70 o
   1   7   2       84.51       83.09      1.32 o
   2   7   2       17.71       16.73      0.56 o
   3   7   2        3.04        4.03      0.33 o
   4   7   2       95.90      100.41      1.41 o
   5   7   2        7.69        8.63      0.46 o
   6   7   2       13.43       13.55      1.56 o
   7   7   2        7.25        7.61      1.02 o
   8   7   2        0.68        0.00      0.54 o
  -6   8   2        1.97        2.08      1.00 o
  -5   8   2        7.52        7.27      1.43 o
  -4   8   2        9.72        6.60      1.45 o
  -3   8   2        0.08        0.00      0.28 o
  -2   8   2        0.22        0.61      0.32 o
  -1   8   2        6.72        6.91      0.64 o
   0   8   2       31.01       32.78      3.65 o
   1   8   2       16.34       14.39      0.64 o
   2   8   2        0.01        0.05      0.37 o
   3   8   2        2.73        4.32      0.46 o
   4   8   2        4.93        2.78      0.75 o
   5   8   2       19.41       22.39      1.50 o
  -1   9   2        3.87        2.64      1.15 o
   0   9   2        0.38        1.93      1.00 o
   1   9   2        3.12        2.71      1.10 o
 -13   1   3        2.65        2.45      0.87 o
 -12   1   3        1.35        1.06      0.51 o
 -11   1   3        7.94        9.84      1.37 o
 -10   1   3        7.43        7.11      0.74 o
  -9   1   3       10.84       11.64      1.20 o
  -8   1   3        0.05        0.18      0.22 o
  -7   1   3      146.53      148.02      1.91 o
  -6   1   3       30.02       28.06      0.54 o
  -5   1   3      985.57     1004.54      7.28 o
  -4   1   3     1084.32     1048.56      8.89 o
  -3   1   3      156.02      182.09      1.54 o
  -2   1   3      709.75      680.20      4.37 o
  -1   1   3       22.49       15.55      0.33 o
   0   1   3      606.06      641.19      5.65 o
   1   1   3      239.80      269.05      2.30 o
   2   1   3       93.64       89.38      0.91 o
   3   1   3        3.99        5.34      0.20 o
   4   1   3      311.57      358.79      2.58 o
   5   1   3       37.41       41.19      0.65 o
   6   1   3       16.67       18.21      0.46 o
   7   1   3       31.75       30.04      0.65 o
   8   1   3       19.06       21.04      0.56 o
   9   1   3       94.35       97.20      1.49 o
  10   1   3       53.58       51.88      1.09 o
  11   1   3        0.49        1.22      0.38 o
  12   1   3        7.07        6.83      0.74 o
 -12   2   3        0.24        0.23      0.50 o
 -11   2   3        0.95        1.50      0.52 o
 -10   2   3        8.34        9.08      0.81 o
  -9   2   3        1.57        2.08      0.38 o
  -8   2   3      137.46      146.74      2.42 o
  -7   2   3       15.64       19.02      0.53 o
  -6   2   3      404.14      399.10      3.06 o
  -5   2   3       57.87       49.51      0.68 o
  -4   2   3        4.51        3.90      0.20 o
  -3   2   3        5.25        4.55      0.18 o
  -2   2   3      515.68      491.82      4.54 o
  -1   2   3       80.41      121.12      1.28 o
   0   2   3      864.84      939.34      8.11 o
   1   2   3       41.07       34.46      0.74 o
   2   2   3      779.64      821.59      7.81 o
   3   2   3      277.16      266.43      2.63 o
   4   2   3        4.94       13.12      0.29 o
   5   2   3      150.91      161.92      1.64 o
   6   2   3      118.34      132.96      2.13 o
   7   2   3      138.46      122.09      1.63 o
   8   2   3        0.11        0.08      0.20 o
   9   2   3       52.81       55.12      1.10 o
  10   2   3       42.31       40.44      0.98 o
  11   2   3       10.03       11.86      0.88 o
  12   2   3        0.06        0.03      0.60 o
 -12   3   3        0.01        0.44      0.50 o
 -11   3   3       12.85       13.44      0.86 o
 -10   3   3       10.34        9.86      0.63 o
  -9   3   3        0.78        0.29      0.26 o
  -8   3   3        3.44        1.74      0.33 o
  -7   3   3        1.38        1.92      0.28 o
  -6   3   3       22.77       19.92      0.47 o
  -5   3   3      270.22      286.64      2.46 o
  -4   3   3      102.46      103.74      1.24 o
  -3   3   3        8.91        4.71      0.38 o
  -2   3   3      130.60      122.82      1.42 o
  -1   3   3        4.83        1.15      0.13 o
   0   3   3      298.47      289.03      2.60 o
   1   3   3      336.28      354.24      5.08 o
   2   3   3       28.99       33.20      0.73 o
   3   3   3       12.86        7.61      0.39 o
   4   3   3       97.25       90.26      1.09 o
   5   3   3       23.55       32.05      0.70 o
   6   3   3        0.29        0.22      0.18 o
   7   3   3        6.50        6.68      0.48 o
   8   3   3       10.27       11.38      0.66 o
   9   3   3        1.19        0.25      0.25 o
  10   3   3       19.59       21.63      0.77 o
  11   3   3       20.58       23.49      1.44 o
 -11   4   3        0.06        0.13      0.36 o
 -10   4   3       30.22       29.23      1.02 o
  -9   4   3       11.35       11.82      0.66 o
  -8   4   3       13.22       12.41      0.57 o
  -7   4   3       16.95       23.93      0.61 o
  -6   4   3        5.19        3.23      0.31 o
  -5   4   3        5.42        5.32      0.33 o
  -4   4   3        0.18        0.11      0.18 o
  -3   4   3       53.13       51.85      0.87 o
  -2   4   3        2.05        2.51      0.19 o
  -1   4   3       55.05       46.51      0.80 o
   0   4   3       20.47       17.85      0.96 o
   1   4   3       18.43       18.83      0.57 o
   2   4   3        0.18        0.22      0.17 o
   3   4   3       95.25       84.21      1.40 o
   4   4   3      168.17      174.35      2.22 o
   5   4   3       16.69       14.63      0.73 o
   6   4   3        5.57        4.39      0.36 o
   7   4   3       27.29       20.17      0.66 o
   8   4   3        0.23        0.14      0.24 o
   9   4   3        1.11        1.21      0.31 o
  10   4   3        5.81        5.49      0.87 o
 -10   5   3       15.58       17.31      0.85 o
  -9   5   3       11.22       10.93      0.96 o
  -8   5   3        1.87        4.57      0.48 o
  -7   5   3        3.81        2.80      0.30 o
  -6   5   3        0.92        0.94      0.24 o
  -5   5   3       10.48       10.92      0.47 o
  -4   5   3        0.50        0.85      0.22 o
  -3   5   3        0.20        0.37      0.36 o
  -2   5   3        7.90        4.97      0.44 o
  -1   5   3       38.90       35.38      0.91 o
   0   5   3        0.49        0.86      0.26 o
   1   5   3      113.92      122.83      1.81 o
   2   5   3       77.32       69.76      1.29 o
   3   5   3      178.44      175.05      2.09 o
   4   5   3      199.97      200.61      2.35 o
   5   5   3        5.15        5.15      0.42 o
   6   5   3        2.76        2.32      0.34 o
   7   5   3        0.08        0.07      0.25 o
   8   5   3        1.42        0.87      0.49 o
   9   5   3        0.77        1.08      0.57 o
  10   5   3        4.04        3.91      0.77 o
  -9   6   3        0.72        1.53      0.46 o
  -8   6   3       21.01       21.45      1.05 o
  -7   6   3       72.02       68.73      1.28 o
  -6   6   3        3.06        5.21      0.42 o
  -5   6   3       44.11       47.13      1.14 o
  -4   6   3        8.13        6.30      0.47 o
  -3   6   3       15.53       15.20      0.74 o
  -2   6   3        2.07        1.82      0.37 o
  -1   6   3        0.67        0.00      0.43 o
   0   6   3       13.73       13.45      0.71 o
   1   6   3      442.86      430.13      4.80 o
   2   6   3      369.84      376.36      4.36 o
   3   6   3      267.16      280.16      3.09 o
   4   6   3      189.08      191.48      2.38 o
   5   6   3        0.17        0.11      0.27 o
   6   6   3       15.01       16.11      0.72 o
   7   6   3        3.13        4.64      0.54 o
   8   6   3       16.88       21.50      1.42 o
  -8   7   3        0.10        0.00      0.84 o
  -7   7   3        2.31        1.12      0.93 o
  -6   7   3       12.99        8.16      1.47 o
  -5   7   3        1.38        1.23      0.47 o
  -4   7   3       35.14       32.96      1.00 o
  -3   7   3       39.57       40.14      1.24 o
  -2   7   3        7.36        7.42      0.62 o
  -1   7   3       13.73       15.04      0.92 o
   0   7   3      110.15      117.96      2.32 o
   1   7   3       24.27       23.17      0.87 o
   2   7   3       22.02       21.73      0.72 o
   3   7   3       32.96       37.01      0.94 o
   4   7   3        0.31        0.00      0.27 o
   5   7   3       28.68       30.52      1.73 o
   6   7   3        1.85        1.35      0.61 o
   7   7   3        0.27        0.19      0.62 o
  -5   8   3        0.19        0.80      0.86 o
  -4   8   3        5.45        6.36      1.45 o
  -3   8   3        1.83        0.82      0.84 o
  -2   8   3       26.45       26.62      2.40 o
  -1   8   3        1.00        0.34      0.74 o
   0   8   3        0.14        0.22      0.86 o
   1   8   3        3.64        3.12      0.84 o
   2   8   3        0.01        0.00      0.33 o
   3   8   3        0.19        0.61      0.48 o
   4   8   3        1.48        1.19      0.53 o
 -12   0   4        1.81        1.36      0.84 o
 -11   0   4        0.20        0.00      0.59 o
 -10   0   4       45.33       34.78      2.06 o
  -9   0   4       28.73       28.51      1.78 o
  -8   0   4       54.36       53.44      2.38 o
  -7   0   4      162.10      172.32      3.65 o
  -6   0   4      242.28      188.90      4.91 o
  -5   0   4      736.02      793.17      7.89 o
  -4   0   4      709.98      643.82      6.50 o
  -3   0   4       37.40       42.60      0.94 o
  -2   0   4      131.08      139.31      1.96 o
  -1   0   4       35.10       35.58      0.91 o
   0   0   4        0.37        0.00      0.15 o
   1   0   4       66.04       82.94      1.28 o
   2   0   4      183.24      191.21      3.77 o
   3   0   4       63.86       64.65      1.41 o
   4   0   4      157.99      148.12      4.26 o
   5   0   4      218.64      217.98      3.89 o
   6   0   4      167.57      168.69      3.33 o
   7   0   4      636.01      614.39      9.11 o
   8   0   4       34.35       32.74      1.39 o
   9   0   4        0.79        0.00      0.41 o
  10   0   4       12.51       11.37      0.75 o
  11   0   4        1.15        0.22      0.80 o
 -12   1   4        0.14        0.00      0.58 o
 -11   1   4       10.36       13.23      2.46 o
 -10   1   4        3.54        6.23      0.75 o
  -9   1   4       14.57       24.09      1.35 o
  -8   1   4        0.01        1.09      0.43 o
  -7   1   4        0.18        1.08      0.34 o
  -6   1   4       81.54       79.42      1.76 o
  -5   1   4        1.25        2.91      0.28 o
  -4   1   4      280.14      260.22      2.51 o
  -3   1   4       13.80        7.68      0.31 o
  -2   1   4        3.07        3.10      0.19 o
  -1   1   4       36.26       34.07      0.55 o
   0   1   4      488.60      486.73      5.39 o
   1   1   4      135.83      137.27      1.38 o
   2   1   4       30.41       26.59      0.51 o
   3   1   4      243.85      248.35      2.23 o
   4   1   4      203.48      195.79      2.49 o
   5   1   4       35.69       39.60      1.06 o
   6   1   4       37.43       37.04      1.28 o
   7   1   4      306.11      304.66      4.35 o
   8   1   4        0.44        1.19      0.40 o
   9   1   4        3.93        3.08      0.50 o
  10   1   4       11.33       13.22      0.62 o
  11   1   4        1.15        0.70      0.47 o
 -12   2   4        2.28        1.67      1.52 o
 -11   2   4        5.16        5.21      0.87 o
 -10   2   4       23.40       24.89      1.67 o
  -9   2   4        6.66        5.41      0.69 o
  -8   2   4        9.02       11.81      0.60 o
  -7   2   4        9.55        4.36      0.89 o
  -6   2   4        0.20        0.00      0.19 o
  -5   2   4       36.12       32.57      0.64 o
  -4   2   4       33.28       33.42      0.64 o
  -3   2   4       24.79       26.42      0.52 o
  -2   2   4       16.18       15.44      0.36 o
  -1   2   4       57.88       56.57      0.72 o
   0   2   4       96.49       97.88      1.06 o
   1   2   4     1251.04     1275.56     10.96 o
   2   2   4      796.01      925.24      8.82 o
   3   2   4        4.15        2.23      0.36 o
   4   2   4        6.76        8.87      0.60 o
   5   2   4      140.24      144.40      2.52 o
   6   2   4       74.07       76.79      1.76 o
   7   2   4        0.72        0.84      0.36 o
   8   2   4       50.68       52.09      1.52 o
   9   2   4       19.13       16.65      0.80 o
  10   2   4        3.38        4.09      0.51 o
  11   2   4        4.94        4.33      1.30 o
 -12   3   4        0.18        0.81      0.56 o
 -11   3   4        1.34        1.87      0.58 o
 -10   3   4        7.10        8.18      1.02 o
  -9   3   4       47.75       40.32      1.07 o
  -8   3   4        0.11        0.45      0.26 o
  -7   3   4       50.87       46.46      0.99 o
  -6   3   4        0.69        1.32      0.31 o
  -5   3   4        0.01        0.34      0.18 o
  -4   3   4       21.85       20.71      0.52 o
  -3   3   4      221.11      208.14      2.64 o
  -2   3   4      146.75      154.18      1.92 o
  -1   3   4      313.00      316.62      3.11 o
   0   3   4       75.97       85.16      1.41 o
   1   3   4       12.82       11.15      0.47 o
   2   3   4      264.70      280.17      6.32 o
   3   3   4       90.61       94.62      1.80 o
   4   3   4      136.92      154.64      2.66 o
   5   3   4        7.85        8.81      0.81 o
   6   3   4       12.14       14.13      0.82 o
   7   3   4        0.00        0.00      0.29 o
   8   3   4       10.65       11.51      0.66 o
   9   3   4        8.74       11.16      1.18 o
  10   3   4       47.78       45.59      1.30 o
 -11   4   4       12.30       12.81      0.88 o
 -10   4   4        2.10        1.15      0.51 o
  -9   4   4        8.35        7.49      0.54 o
  -8   4   4       32.32       32.12      0.88 o
  -7   4   4        1.98        1.08      0.30 o
  -6   4   4        0.16        0.00      0.22 o
  -5   4   4        0.28        0.01      0.20 o
  -4   4   4       23.87       20.70      0.71 o
  -3   4   4      235.82      249.65      4.61 o
  -2   4   4       47.53       42.79      1.54 o
  -1   4   4       49.32       43.69      0.98 o
   0   4   4       50.56       48.99      1.10 o
   1   4   4       21.02       22.47      1.08 o
   2   4   4       22.15       21.52      0.85 o
   3   4   4        5.69        5.86      0.65 o
   4   4   4        4.34        4.04      0.62 o
   5   4   4       13.32       12.20      0.79 o
   6   4   4        0.79        0.00      0.27 o
   7   4   4       47.78       45.60      1.33 o
   8   4   4        8.94        9.54      0.65 o
   9   4   4        0.41        0.05      0.36 o
  10   4   4        0.00        0.48      0.47 o
 -10   5   4       19.24       19.74      1.20 o
  -9   5   4        4.01        4.78      0.63 o
  -8   5   4        7.92        9.81      0.59 o
  -7   5   4        4.00        3.33      0.40 o
  -6   5   4        5.79        6.66      0.47 o
  -5   5   4        9.87        9.57      0.75 o
  -4   5   4        5.50        4.17      0.56 o
  -3   5   4       12.22       10.28      0.93 o
  -2   5   4      191.11      175.72      3.79 o
  -1   5   4      383.22      380.85      6.55 o
   0   5   4       80.96       83.99      2.70 o
   1   5   4      245.94      232.88      3.56 o
   2   5   4        0.11        0.10      0.59 o
   3   5   4        0.18        0.00      0.35 o
   4   5   4       81.71       68.01      1.56 o
   5   5   4        1.62        0.95      0.36 o
   6   5   4        2.67        1.74      0.52 o
   7   5   4       64.75       72.58      1.67 o
   8   5   4        2.61        5.55      0.78 o
   9   5   4       12.50       15.28      1.05 o
  -9   6   4       11.00        9.65      0.64 o
  -8   6   4        8.73        7.42      0.54 o
  -7   6   4        0.62        0.09      0.35 o
  -6   6   4       10.12       11.06      1.12 o
  -5   6   4        1.30        1.84      0.73 o
  -4   6   4        0.00        0.09      0.38 o
  -3   6   4        4.90        7.22      1.52 o
  -2   6   4       43.37       42.56      1.79 o
  -1   6   4       17.76       16.09      1.23 o
   0   6   4        0.50        0.00      0.51 o
   1   6   4       74.93       76.99      1.50 o
   2   6   4       73.95       83.96      1.76 o
   3   6   4        7.50        4.41      0.48 o
   4   6   4       22.68       27.19      0.94 o
   5   6   4        0.03        0.00      0.35 o
   6   6   4        2.16        3.14      0.67 o
   7   6   4        7.81        7.04      0.82 o
   8   6   4        0.18        0.00      0.42 o
  -7   7   4        2.57        2.60      0.74 o
  -6   7   4        7.38        7.41      0.60 o
  -5   7   4        0.32        0.14      0.32 o
  -4   7   4        1.05        1.60      0.41 o
  -3   7   4        0.34        0.00      0.38 o
  -2   7   4       59.17       65.33      2.59 o
  -1   7   4      104.24      107.52      2.39 o
   0   7   4       12.38       13.15      0.82 o
   1   7   4       36.05       34.52      1.79 o
   2   7   4       33.91       35.33      1.07 o
   3   7   4        3.72        4.55      0.51 o
   4   7   4        1.56        1.61      0.43 o
   5   7   4        0.09        0.21      0.57 o
   6   7   4        0.03        0.00      0.51 o
  -4   8   4        0.46        0.76      0.93 o
  -3   8   4       10.38       13.79      2.17 o
  -2   8   4        0.01        0.00      0.61 o
  -1   8   4       43.18       42.11      2.04 o
   0   8   4       17.71       21.15      1.58 o
   1   8   4        0.20        0.00      0.56 o
   2   8   4        4.64        6.30      1.33 o
   3   8   4        0.41        0.86      0.88 o
 -12   1   5        4.06        1.74      0.63 o
 -11   1   5        0.63        1.05      0.53 o
 -10   1   5        0.03        0.00      0.41 o
  -9   1   5        0.06        0.00      0.40 o
  -8   1   5       19.75       19.71      1.32 o
  -7   1   5       74.94       69.94      1.64 o
  -6   1   5       72.83       70.44      1.63 o
  -5   1   5       13.71       10.88      0.44 o
  -4   1   5       59.93       59.59      0.94 o
  -3   1   5       55.95       61.22      0.91 o
  -2   1   5        1.65        1.24      0.18 o
  -1   1   5      409.71      435.34      4.24 o
   0   1   5      299.56      286.78      2.72 o
   1   1   5       57.65       45.45      0.86 o
   2   1   5       41.77       35.95      0.86 o
   3   1   5        1.38        0.43      0.23 o
   4   1   5      347.99      327.95      3.85 o
   5   1   5        0.18        0.00      0.30 o
   6   1   5       56.61       51.50      1.47 o
   7   1   5      110.73      111.61      3.23 o
   8   1   5      163.44      165.24      3.07 o
   9   1   5        3.18        4.46      0.66 o
  10   1   5       10.88       11.18      0.90 o
 -11   2   5        0.05        0.00      0.51 o
 -10   2   5        6.51        7.91      0.87 o
  -9   2   5        7.01        8.46      0.84 o
  -8   2   5       34.66       32.23      1.16 o
  -7   2   5       14.00       15.93      0.70 o
  -6   2   5        0.08        0.19      0.25 o
  -5   2   5        5.09        3.24      0.62 o
  -4   2   5       68.51       64.78      1.10 o
  -3   2   5        4.73        5.04      0.34 o
  -2   2   5       16.95       20.70      0.49 o
  -1   2   5       31.55       39.19      0.67 o
   0   2   5       98.32       93.14      1.11 o
   1   2   5      160.47      179.18      2.16 o
   2   2   5       76.00       72.87      0.93 o
   3   2   5       42.20       39.80      1.21 o
   4   2   5       75.20       70.64      2.36 o
   5   2   5        5.11        4.03      0.84 o
   6   2   5        7.28        7.50      0.69 o
   7   2   5      155.03      140.76      2.76 o
   8   2   5       36.17       33.15      2.33 o
   9   2   5       13.52       12.76      0.96 o
  10   2   5        1.13        0.74      0.53 o
 -11   3   5        1.15        0.42      0.52 o
 -10   3   5        2.90        1.61      0.53 o
  -9   3   5        0.61        0.84      0.42 o
  -8   3   5        8.63        7.46      0.70 o
  -7   3   5       39.11       37.58      0.90 o
  -6   3   5      123.95      127.74      2.63 o
  -5   3   5       30.22       32.08      0.77 o
  -4   3   5       16.53       15.50      0.52 o
  -3   3   5       79.80       72.31      1.07 o
  -2   3   5      140.52      152.07      1.70 o
  -1   3   5      263.23      247.97      3.78 o
   0   3   5        6.88        3.40      0.36 o
   1   3   5       79.13       61.00      1.25 o
   2   3   5       10.53        9.63      0.59 o
   3   3   5       88.95       74.00      2.61 o
   4   3   5       32.66       29.56      1.11 o
   5   3   5       63.22       59.10      1.63 o
   6   3   5        0.82        0.61      0.39 o
   7   3   5        3.33        1.69      0.48 o
   8   3   5       19.00       15.49      1.09 o
   9   3   5        1.29        0.95      1.09 o
  10   3   5        1.53        1.77      0.57 o
 -10   4   5        0.00        0.00      0.36 o
  -9   4   5        4.49        6.24      0.50 o
  -8   4   5        9.04        9.27      0.55 o
  -7   4   5        5.98        5.50      0.49 o
  -6   4   5        0.01        0.00      0.26 o
  -5   4   5       87.57       90.53      2.10 o
  -4   4   5      102.52       88.43      1.61 o
  -3   4   5       56.02       47.80      1.79 o
  -2   4   5       87.40       89.55      2.52 o
  -1   4   5       35.58       36.10      1.59 o
   0   4   5        2.05        3.23      0.39 o
   1   4   5        5.57        6.15      0.58 o
   2   4   5        3.65        3.70      0.85 o
   3   4   5       14.67       18.54      1.09 o
   4   4   5       99.51      105.34      4.56 o
   5   4   5       55.71       40.58      1.41 o
   6   4   5        4.82        7.37      1.01 o
   7   4   5       23.68       20.94      1.14 o
   8   4   5        0.00        0.00      0.39 o
   9   4   5        0.38        1.75      0.55 o
  -9   5   5        0.31        0.42      0.33 o
  -8   5   5        0.26        0.03      0.40 o
  -7   5   5        0.00        0.10      0.31 o
  -6   5   5        3.88        5.31      0.53 o
  -5   5   5        3.14        1.36      0.46 o
  -4   5   5       13.96       12.83      0.90 o
  -3   5   5        6.90        8.21      0.93 o
  -2   5   5        8.26        4.37      1.14 o
  -1   5   5      144.09      146.81      3.60 o
   0   5   5      107.62      113.89      3.11 o
   1   5   5       56.00       54.91      1.52 o
   2   5   5       84.43       85.66      1.99 o
   3   5   5        0.19        1.10      0.49 o
   4   5   5       51.97       45.65      1.77 o
   5   5   5        1.60        1.63      0.52 o
   6   5   5        7.86        8.06      0.83 o
   7   5   5        0.67        0.44      0.48 o
   8   5   5       15.91       14.68      1.06 o
  -8   6   5        2.97        4.49      0.57 o
  -7   6   5        0.02        0.00      0.33 o
  -6   6   5        0.21        0.28      0.39 o
  -5   6   5       14.30       11.97      1.25 o
  -4   6   5       52.55       61.12      1.85 o
  -3   6   5        2.23        1.65      0.64 o
  -2   6   5       35.04       35.48      2.01 o
  -1   6   5       96.95      101.62      3.04 o
   0   6   5       99.96      104.16      3.71 o
   1   6   5       51.89       56.73      3.03 o
   2   6   5       44.69       41.89      2.16 o
   3   6   5       14.74       15.43      0.99 o
   4   6   5       57.69       69.08      2.31 o
   5   6   5        4.14        6.30      1.10 o
   6   6   5       42.80       44.65      1.65 o
   7   6   5        6.44        8.02      1.29 o
  -6   7   5        0.13        0.35      0.49 o
  -5   7   5        0.01        0.43      0.53 o
  -4   7   5        7.54        9.98      1.05 o
  -3   7   5        1.53        0.80      0.58 o
  -2   7   5       32.54       35.20      1.87 o
  -1   7   5       23.96       18.68      1.47 o
   0   7   5        1.10        0.81      0.65 o
   1   7   5        5.00        6.54      1.08 o
   2   7   5        2.94        4.22      0.92 o
   3   7   5        0.00        0.00      0.42 o
   4   7   5        2.81        2.30      0.72 o
 -11   0   6        0.07        0.78      0.71 o
 -10   0   6       13.80        7.29      1.34 o
  -9   0   6       29.95       39.15      2.32 o
  -8   0   6       49.77       38.74      2.27 o
  -7   0   6      126.18      115.40      2.82 o
  -6   0   6      149.10      150.21      3.29 o
  -5   0   6       47.28       42.47      1.54 o
  -4   0   6       93.66       96.64      2.39 o
  -3   0   6      268.75      286.98      3.95 o
  -2   0   6       23.31       22.09      0.77 o
  -1   0   6       83.70       78.43      1.47 o
   0   0   6        6.58        5.97      0.51 o
   1   0   6       34.50       30.58      1.12 o
   2   0   6       10.87       11.07      0.83 o
   5   0   6     1508.32     1463.87     28.57 o
   6   0   6       30.78       30.99      2.23 o
   7   0   6        3.35        4.31      1.15 o
   8   0   6        0.00        0.00      0.67 o
   9   0   6       39.37       43.75      2.81 o
 -11   1   6        4.51        4.88      0.83 o
 -10   1   6        1.41        1.07      0.55 o
  -9   1   6        0.42        0.76      0.55 o
  -8   1   6        3.14        6.59      0.67 o
  -7   1   6        3.22        7.72      0.68 o
  -6   1   6       11.42        6.64      0.63 o
  -5   1   6        6.38        9.53      0.59 o
  -4   1   6        6.74        7.31      0.45 o
  -3   1   6        1.21        1.32      0.23 o
  -2   1   6      118.36      119.01      1.60 o
  -1   1   6       34.80       32.72      0.81 o
   0   1   6        6.42        6.59      0.35 o
   1   1   6       72.58       72.96      1.14 o
   2   1   6        0.00        0.00      0.24 o
   3   1   6      141.22      138.84      2.58 o
   4   1   6      137.14      129.84      2.53 o
   5   1   6      196.93      190.91      3.93 o
   6   1   6       10.37       10.94      0.84 o
   7   1   6       15.02       14.32      1.27 o
   8   1   6        1.08        0.82      0.48 o
   9   1   6        0.59        0.48      0.47 o
 -11   2   6        0.02        0.00      0.72 o
 -10   2   6        0.72        1.14      0.60 o
  -9   2   6        2.50        4.55      0.62 o
  -8   2   6        8.73        6.92      0.69 o
  -7   2   6        0.03        0.07      0.38 o
  -6   2   6       17.49       16.40      0.75 o
  -5   2   6        0.48        1.45      0.34 o
  -4   2   6       50.91       53.62      1.24 o
  -3   2   6       19.85       18.27      0.75 o
  -2   2   6        9.30        8.97      0.44 o
  -1   2   6      152.73      153.33      1.79 o
   0   2   6       34.05       42.67      1.19 o
   1   2   6       24.33       21.31      0.75 o
   2   2   6       35.94       30.12      1.10 o
   3   2   6        2.76        2.04      0.65 o
   4   2   6       26.13       27.89      1.14 o
   5   2   6       10.54       12.60      0.87 o
   6   2   6        3.01        3.40      0.68 o
   7   2   6       31.24       33.06      1.49 o
   8   2   6        1.24        2.50      0.56 o
   9   2   6        0.08        0.10      0.47 o
 -10   3   6        0.99        1.49      0.59 o
  -9   3   6        8.90        8.58      0.79 o
  -8   3   6        0.57        0.47      0.42 o
  -7   3   6       21.08       24.50      0.90 o
  -6   3   6        1.47        1.46      0.36 o
  -5   3   6        2.93        2.37      0.39 o
  -4   3   6       11.73       13.06      0.87 o
  -3   3   6       43.79       42.87      1.39 o
  -2   3   6        0.96        0.28      0.40 o
  -1   3   6       17.05       13.24      0.72 o
   0   3   6        4.71        7.46      0.77 o
   1   3   6        2.75        1.50      0.33 o
   2   3   6       16.10       13.36      0.97 o
   3   3   6        1.45        2.26      0.49 o
   4   3   6       60.29       49.51      1.60 o
   5   3   6        0.00        0.00      0.37 o
   6   3   6        1.53        0.00      0.41 o
   7   3   6        0.36        0.14      0.58 o
   8   3   6        4.69        2.89      0.71 o
  -9   4   6        5.29        6.50      0.74 o
  -8   4   6        1.71        2.00      0.44 o
  -7   4   6        4.68        6.68      0.49 o
  -6   4   6        0.11        0.00      0.28 o
  -5   4   6      123.85      132.57      2.13 o
  -4   4   6       31.26       24.65      0.82 o
  -3   4   6       56.79       59.85      1.40 o
  -2   4   6       16.68       12.48      0.65 o
  -1   4   6       38.95       44.58      1.85 o
   0   4   6       80.15       76.31      2.48 o
   1   4   6       21.52       18.01      0.93 o
   2   4   6       54.61       54.26      3.26 o
   3   4   6       20.95       15.87      1.58 o
   4   4   6        5.75        9.79      0.84 o
   5   4   6       69.41       69.20      1.96 o
   6   4   6        1.36        0.11      0.46 o
   7   4   6        0.27        0.00      0.43 o
   8   4   6       11.64        9.05      1.01 o
  -8   5   6        3.78        3.97      0.55 o
  -7   5   6        6.40        5.38      0.74 o
  -6   5   6       11.44        8.84      0.66 o
  -5   5   6       29.72       26.29      0.97 o
  -4   5   6       34.16       27.38      1.46 o
  -3   5   6      124.73      127.22      3.42 o
  -2   5   6        0.39        0.00      0.43 o
  -1   5   6       28.82       33.40      1.73 o
   0   5   6       27.43       27.39      2.07 o
   1   5   6      120.51      126.92      3.51 o
   2   5   6       34.85       30.64      1.57 o
   3   5   6       10.65       11.76      1.04 o
   4   5   6        8.11       10.62      1.05 o
   5   5   6        9.98        9.92      0.95 o
   6   5   6        2.84        1.95      0.61 o
   7   5   6        0.09        0.40      0.60 o
  -7   6   6        1.01        1.61      0.46 o
  -6   6   6        1.57        2.33      0.61 o
  -5   6   6        1.32        1.51      0.43 o
  -4   6   6       30.95       31.80      1.46 o
  -3   6   6       18.24       17.58      1.44 o
  -2   6   6        0.92        0.67      0.64 o
  -1   6   6       12.98       13.18      1.31 o
   0   6   6       17.43       18.42      1.64 o
   1   6   6        2.19        3.10      1.94 o
   2   6   6       20.56       22.79      1.65 o
   3   6   6        5.83        5.58      0.91 o
   4   6   6        8.26       10.63      1.11 o
   5   6   6       21.59       21.37      1.24 o
  -4   7   6       11.01       13.55      1.12 o
  -3   7   6       29.31       29.73      1.85 o
  -2   7   6        1.62        1.50      0.75 o
  -1   7   6        2.32        0.91      1.36 o
   0   7   6        0.28        0.00      0.62 o
   1   7   6        1.52        1.97      1.75 o
   2   7   6        3.25        3.59      0.93 o
 -10   1   7        7.94        5.74      0.89 o
  -9   1   7       40.20       39.62      1.75 o
  -8   1   7       31.99       34.51      1.30 o
  -7   1   7        0.06        0.00      0.49 o
  -6   1   7       12.64       16.45      1.08 o
  -5   1   7        0.09        0.00      0.32 o
  -4   1   7        1.30        1.07      0.46 o
  -3   1   7        7.43       10.16      0.62 o
  -2   1   7        7.64        5.95      0.50 o
  -1   1   7        6.78        5.82      0.47 o
   0   1   7      220.23      214.32      2.60 o
   1   1   7        0.36        0.00      0.33 o
   2   1   7      631.63      625.65      7.92 o
   3   1   7       46.31       54.62      1.64 o
   4   1   7       31.04       32.48      1.29 o
   5   1   7       20.85       19.35      1.09 o
   6   1   7       10.52       10.95      0.96 o
   7   1   7       11.39       15.81      1.33 o
   8   1   7        1.32        2.65      0.81 o
 -10   2   7        9.34        8.22      0.99 o
  -9   2   7        0.86        0.12      0.42 o
  -8   2   7        8.01        8.09      0.91 o
  -7   2   7       17.01       17.48      0.98 o
  -6   2   7        6.38        4.25      0.91 o
  -5   2   7       10.48       13.20      0.84 o
  -4   2   7        9.64        8.65      0.53 o
  -3   2   7        0.11        0.52      0.26 o
  -2   2   7       31.85       30.89      2.12 o
  -1   2   7       55.51       51.79      1.58 o
   0   2   7       80.18       77.93      1.87 o
   1   2   7      125.50      130.73      2.59 o
   2   2   7       35.79       36.03      1.80 o
   3   2   7        0.09        0.00      0.39 o
   4   2   7        0.47        0.92      0.44 o
   5   2   7       24.57       21.90      1.15 o
   6   2   7        5.55        6.26      0.88 o
   7   2   7       19.48       22.73      1.26 o
   8   2   7        0.00        0.00      0.79 o
  -9   3   7        1.97        2.29      0.83 o
  -8   3   7       30.92       36.00      1.59 o
  -7   3   7       23.94       22.88      1.85 o
  -6   3   7        5.91        8.74      0.65 o
  -5   3   7        8.29        8.29      1.39 o
  -4   3   7       11.65       15.29      0.99 o
  -3   3   7       14.45       11.00      0.86 o
  -2   3   7        0.06        0.00      0.45 o
  -1   3   7       71.40       69.20      3.38 o
   0   3   7        3.03        4.67      1.19 o
   1   3   7       83.16       71.62      2.21 o
   2   3   7       26.06       24.90      1.27 o
   3   3   7        5.53        7.00      0.76 o
   4   3   7        3.67        3.59      0.62 o
   5   3   7       25.51       22.64      1.22 o
   6   3   7        9.63        7.72      0.87 o
   7   3   7        0.01        0.21      0.53 o
  -8   4   7        3.12        2.99      1.25 o
  -7   4   7        5.29        6.18      0.80 o
  -6   4   7       24.51       21.08      1.20 o
  -5   4   7        2.18        0.96      0.50 o
  -4   4   7       10.03        9.98      1.03 o
  -3   4   7        6.84       11.96      1.19 o
  -2   4   7       35.67       30.42      1.63 o
  -1   4   7       10.13       11.92      1.18 o
   0   4   7        5.85        3.25      1.13 o
   1   4   7       23.59       24.87      2.27 o
   2   4   7       40.23       42.25      2.10 o
   3   4   7       55.36       51.89      1.69 o
   4   4   7        0.70        0.37      0.74 o
   5   4   7        1.46        1.30      0.55 o
   6   4   7       12.92        9.63      0.96 o
  -7   5   7        1.85        1.38      0.61 o
  -6   5   7        3.49        4.80      0.57 o
  -5   5   7        0.16        0.45      0.35 o
  -4   5   7        0.55        2.40      0.40 o
  -3   5   7       51.25       52.39      1.34 o
  -2   5   7       26.16       22.80      1.85 o
  -1   5   7       18.36       22.36      1.78 o
   0   5   7       40.95       36.18      1.92 o
   1   5   7        0.01        0.26      0.80 o
   2   5   7       46.50       40.80      2.94 o
   3   5   7        8.37        8.07      0.97 o
   4   5   7       14.45       15.57      1.80 o
   5   5   7        0.01        0.35      0.50 o
  -4   6   7        0.14        0.00      0.47 o
  -3   6   7        3.98        4.49      0.60 o
  -2   6   7        0.76        0.53      1.07 o
  -1   6   7       22.29       24.28      1.75 o
   0   6   7        6.35        5.57      1.05 o
   1   6   7        2.20        0.64      0.67 o
   2   6   7        0.93        0.82      1.00 o
  -9   0   8        2.71        1.93      1.00 o
  -8   0   8        6.44        8.36      1.43 o
  -7   0   8        5.18        3.05      1.37 o
  -6   0   8        0.09        0.07      0.50 o
  -5   0   8        8.37       10.26      1.00 o
  -4   0   8        5.38        4.04      1.52 o
  -3   0   8       39.19       40.86      1.68 o
  -2   0   8        9.02       11.99      1.17 o
  -1   0   8      167.19      197.99      3.34 o
   0   0   8       30.34       30.01      1.18 o
   1   0   8      156.18      146.85      4.94 o
   2   0   8       21.95       19.96      1.90 o
   3   0   8      350.77      339.17      8.96 o
   4   0   8       10.99        9.44      1.54 o
   5   0   8       23.22       24.54      2.27 o
   6   0   8        1.34        2.81      1.06 o
  -8   1   8        0.25        0.00      0.45 o
  -7   1   8        0.05        0.15      0.44 o
  -6   1   8        0.02        0.00      0.36 o
  -5   1   8        0.63        1.97      0.46 o
  -4   1   8        1.18        4.59      0.53 o
  -3   1   8        4.25        6.44      0.52 o
  -2   1   8       17.06       18.78      0.86 o
  -1   1   8        3.79        4.93      0.65 o
   0   1   8        2.73        2.88      0.66 o
   1   1   8       68.09       68.08      2.94 o
   2   1   8       53.03       53.25      1.68 o
   3   1   8       30.26       29.57      1.30 o
   4   1   8        2.79        2.63      0.66 o
   5   1   8        6.85        7.59      1.65 o
   6   1   8        8.38        9.34      1.15 o
  -8   2   8        3.81        2.44      0.61 o
  -7   2   8        1.75        3.20      0.63 o
  -6   2   8        0.55        0.95      0.49 o
  -5   2   8        3.15        1.40      0.50 o
  -4   2   8       46.21       43.57      2.12 o
  -3   2   8       97.18      106.16      4.59 o
  -2   2   8        0.05        0.00      0.48 o
  -1   2   8       62.85       64.78      2.33 o
   0   2   8        9.07       10.84      1.11 o
   1   2   8        0.22        0.00      0.43 o
   2   2   8        6.49        5.00      0.70 o
   3   2   8        9.52        8.78      0.84 o
   4   2   8        0.02        0.14      0.49 o
   5   2   8        0.21        0.43      0.78 o
   6   2   8       17.34       22.10      1.28 o
  -7   3   8        0.49        1.16      1.43 o
  -6   3   8        6.07        3.57      1.12 o
  -5   3   8       34.70       38.52      2.14 o
  -4   3   8       33.27       32.14      1.39 o
  -3   3   8       18.90       20.05      2.82 o
  -2   3   8       98.03       88.14      4.05 o
  -1   3   8        0.16        0.99      0.91 o
   0   3   8       58.92       63.29      3.46 o
   1   3   8        4.81        6.86      1.04 o
   2   3   8        8.20        8.91      1.10 o
   3   3   8        1.58        1.40      0.58 o
   4   3   8       59.54       64.80      2.00 o
   5   3   8        7.66        7.35      1.27 o
  -6   4   8        3.08        0.68      0.58 o
  -5   4   8       10.41       12.40      1.04 o
  -4   4   8       10.25        9.86      0.96 o
  -3   4   8       26.38       30.91      1.42 o
  -2   4   8       19.14       20.51      3.95 o
  -1   4   8       21.02       24.63      2.38 o
   0   4   8       17.91       15.48      1.99 o
   1   4   8        4.90        2.77      1.17 o
   2   4   8        0.76        1.92      0.82 o
   3   4   8       15.40       15.07      1.30 o
   4   4   8        5.10        5.00      0.80 o
  -4   5   8        4.38        3.46      0.76 o
  -3   5   8        3.37        5.74      0.86 o
  -2   5   8        2.97        2.22      1.10 o
  -1   5   8       20.30       17.70      1.53 o
   0   5   8       11.52       10.78      1.88 o
   1   5   8        0.96        0.00      0.99 o
   2   5   8        0.00        0.84      1.06 o
  -6   1   9       19.60       23.10      1.04 o
  -5   1   9        0.95        0.00      0.39 o
  -4   1   9       17.80       25.57      1.04 o
  -3   1   9        0.35        0.70      0.61 o
  -2   1   9       51.06       54.25      2.13 o
  -1   1   9        7.91        6.74      0.80 o
   0   1   9       69.44       70.55      2.50 o
   1   1   9       34.55       31.36      1.38 o
   2   1   9       17.25       20.15      1.20 o
   3   1   9       26.37       29.06      1.77 o
   4   1   9        7.67        8.85      1.26 o
  -6   2   9        3.62        5.26      1.13 o
  -5   2   9       22.32       30.63      5.16 o
  -4   2   9        0.83        2.07      0.97 o
  -3   2   9       50.56       53.61      1.80 o
  -2   2   9        6.39        8.13      0.87 o
  -1   2   9       63.76       61.75      2.41 o
   0   2   9       14.89       17.38      1.41 o
   1   2   9       31.82       37.29      1.92 o
   2   2   9        4.59        5.61      0.80 o
   3   2   9       14.68       15.86      1.46 o
  -4   3   9        0.09        0.00      0.60 o
  -3   3   9        0.67        0.97      0.68 o
  -2   3   9        2.79        3.36      0.86 o
  -1   3   9        5.78        6.84      1.08 o
   0   3   9       17.32       21.28      1.59 o
   1   3   9        5.47        3.69      0.92 o
   2   3   9        3.23        3.31      0.92 o
 
